# Supplementary material for: Plasma and tumor levels of Linc-pint are diagnostic and prognostic biomarkers for pancreatic cancer
Source: Oncotarget. 2016 Sep 30;7(44):71773–81. doi: 10.18632/oncotarget.12365 (PMC5342121; doi:10.18632/oncotarget.12365)
Supplement: Supplementary file 2 [file oncotarget-07-71773-s002.xls]

## Sheet: ALL
Number	Overall survival	PLASMA Linc-pint expression	Sex	Age	Age of onset	Ethnicity	CEA (ug/ml)	CA19-9 (U/ml)	Surgical procedure	Diagnosis	Clinical phenotype	Tumor size (cm)	Tumor location	Vascular invasion	Lymph node metastasis	Tumor stage	T stage	N stage	M stage	Tumor differentiation
1	14	9.74903	Male	63	63	Asian	2.09	58.2	DP	PCa	PDAC	5	Neck and tail	N	N	Ⅱ	T2	N0	M0	Poor
2	10	3.8496	Female	50	50	Asian	1.55	22.52	PD	PCa	PDAC	3	Head	N	Y	Ⅲ	T2	N1	M0	Poor
3	8	1.00226	Female	53	53	Asian	2.27	74.54	PD	PCa	PDAC	2.2	Head	N	N	Ⅱ	T3	N0	M0	Moderate
4	11	0.449518	Male	54	54	Asian	0.78	58.29	PD	PCa	PDAC	2	Head	N	N	Ⅱ	T2	N0	M0	Moderate
5	9	0.1275	Male	64	64	Asian	3.17	222.2	PD	PCa	PDAC	3	Head	N	Y	Ⅲ	T2	N1	M0	Poor
6	60	3.97784	Female	60	60	Asian	1.82	36	PD	PCa	PDAC	0.8	Head	N	N	Ⅰ	T1	N0	M0	Poor
7	4	0.00382582	Male	63	63	Asian	2.77	6.11	TP	PCa	PDAC	4	Neck and tail	N	N	Ⅱ	T3	N0	M0	Poor
8	10	2.06542	Female	59	59	Asian	1.8	989.7	PD	PCa	PDAC	3	Head	N	N	Ⅱ	T2	N0	M0	Well
9	30	0.0509245	Male	52	52	Asian	7.61	116	PD	PCa	PDAC	2.5	Head	N	N	Ⅱ	T3	N0	M0	Well
10	7	3.76812	Female	60	60	Asian	4.21	1000	PD	PCa	PDAC	4.5	Head	N	Y	Ⅲ	T3	N1	M0	Poor
11	29	2.97977	Male	51	51	Asian	0.16	179.1	PD	PCa	PDAC	1	Head	N	N	Ⅰ	T1	N0	M0	Poor
12	37	1.05107	Female	56	56	Asian	1.41	2.54	DPPHR	PCa	clear cell carcinoma （component of ductual adenocarcinoma and mucinous adenocarcinoma）	3	Head	N	N	Ⅱ	T2	N0	M0	Moderate
13	9	0.261052	Male	58	58	Asian	2.93	179.6	DP	PCa	PDAC	3.5	Neck and tail	N	N	Ⅱ	T3	N0	M0	Poor
14	24	0.602381	Male	57	57	Asian	0.94	321	TP	PCa	IPMN malignant transformation (adenocarcinoma)	1.2	Head	N	N	Ⅱ	T3	N0	M0	Moderate
15	19	4.68685	Male	50	50	Asian	2.44	805.3	PD	PCa	PDAC	3.5	Head	N	N	Ⅱ	T3	N0	M0	Moderate
16	49	0.00477352	Male	56	56	Asian	3.14	7.35	DP	PCa	PDAC	1.5	Neck and tail	N	N	Ⅰ	T1	N0	M0	Poor
17	6	1e-05	Male	70	70	Asian	3.16	956.3	DP	PCa	PDAC	3	Neck and tail	N	Y	Ⅲ	T2	N1	M0	Well
18	13	0.00885997	Male	52	52	Asian	18.88	0.6	DP	PCa	PDAC	3.5	Neck and tail	N	Y	Ⅲ	T2	N1	M0	Poor
19	18	1e-05	Female	58	58	Asian	0.83	8.35	DP	PCa	undifferentialed carcinoma with osteoclast—like giant cells	3	Neck and tail	Y	Y	Ⅲ	T2	N1	M0	Moderate
20	54	1e-05	Female	64	64	Asian	4.96	32.36	DP	PCa	adenocarcinoma mixed with neuroendocrine carcinoma	1.2	Neck and tail	N	N	Ⅰ	T1	N0	M0	Well
21	17	0.0128867	Male	78	78	Asian	3.66	46.04	DP	PCa	cystadenocarcinoma of pancreas	3	Neck and tail	N	N	Ⅱ	T3	N0	M0	Well
22	20	4.72166	Male	60	60	Asian	3.16	72.85	PD	PCa	PDAC	2.2	Head	N	Y	Ⅲ	T1	N1	M0	Moderate
23	9	0.379111	Male	61	61	Asian	13.56	248.8	PD	PCa	PDAC	3.3	Head	N	Y	Ⅲ	T1	N1	M0	Moderate
24	48	0.00146226	Male	50	50	Asian	1.12	151	PD	PCa	PDAC	2.5	Head	N	N	Ⅱ	T2	N0	M0	Well
25	22	0.306261	Male	57	57	Asian	3.3	275.1	PD	PCa	PDAC	2.5	Head	N	Y	Ⅲ	T3	N1	M0	Poor
26	13	1	Female	57	57	Asian	0.71	38.72	PD	PCa	PDAC	2.4	Head	N	N	Ⅰ	T1	N0	M0	Moderate
27	7	0.403781	Male	68	68	Asian	5.16	532.2	PD	PCa	PDAC	2.5	Head	N	N	Ⅱ	T3	N0	M0	Moderate
28	44	1.13325	Male	56	56	Asian	7.29	1000	PD	PCa	PDAC	2.6	Head	N	N	Ⅰ	T1	N0	M0	Moderate
29	5	2.47262	Male	47	47	Asian	2.15	10.08	PD	PCa	PDAC	3.2	Head	N	Y	Ⅲ	T1	N1	M0	Moderate
30	7	6.54614	Male	70	70	Asian	24.9	150.5	DP	PCa	mucinous adenocarcinoma	4.8	Neck and tail	Y	Y	Ⅳ	T3	N1	M1	Moderate
31	20	4.28732	Male	52	52	Asian	18.88	0.6	DP	PCa	PDAC	3	Neck and tail	N	N	Ⅱ	T2	N0	M0	Well
32	3	1.00225	Male	71	71	Asian	3.16	9.7	PD	PCa	PDAC	0.8	Head	N	Y	Ⅳ	T1	N0	M1	Well
33	35	1.00508	Female	63	63	Asian	2.43	588	DP	PCa	PDAC	3	Neck and tail	N	N	Ⅱ	T2	N0	M0	Well
34	17	0.606975	Male	70	70	Asian	3.16	956.3	DP	PCa	PDAC	3	Neck and tail	N	N	Ⅱ	T2	N0	M0	Well
35	16	1e-05	Female	58	58	Asian	0.83	8.35	DP	PCa	undifferentialed carcinoma with osteoclast—like giant cells	4	Neck and tail	Y	N	Ⅱ	T2	N0	M0	Moderate
36	8	8.25268	Male	84	84	Asian	7.15	1000	PD	PCa	PDAC	3	Head	N	Y	Ⅲ	T2	N1	M0	Moderate
37	13	56.7036	Male	61	61	Asian	1.67	1000	DP	PCa	PDAC	6	Neck and tail	N	Y	Ⅲ	T2	N1	M0	Well
38	7	1	Female	53	53	Asian	0.68	4.98	DP	PCa	PDAC	5.5	Neck and tail	N	Y	Ⅲ	T2	N1	M0	Moderate
39	13	38.3121	Female	64	64	Asian	3.7	28.34	PD	PCa	PDAC	4.1	Head	N	Y	Ⅲ	T2	N1	M0	Moderate
40	10	9.81462	Male	51	51	Asian	1.83	1000	PD	PCa	PDAC	1	Head	N	N	Ⅲ	T1	N1	M0	Poor
41	14	0.160604	Male	78	78	Asian	15.07	568	PD	PCa	PDAC	4.6	Head	N	Y	Ⅲ	T2	N1	M0	Moderate
42	13	0.462469	Male	78	78	Asian	2.66	46.04	DP	PCa	PDAC	5.6	Neck and tail	N	Y	Ⅲ	T2	N1	M0	Moderate
43	12	3.28222	Male	65	65	Asian	12.74	755.5	PD	PCa	PDAC	3.6	Head	N	Y	Ⅲ	T1	N1	M0	Moderate
44	6	0.362559	Female	62	62	Asian	3.97	1000	PD	PCa	PDAC	4.3	Head	N	Y	Ⅲ	T2	N1	M0	Moderate
45	11	0.619583	Female	75	75	Asian	15.15	1000	PD	PCa	PDAC	5	Head	N	Y	Ⅲ	T2	N1	M0	Moderate
46	35	1	Male	65	65	Asian	4.67	511	PD	PCa	PDAC	1.8	Head	N	N	Ⅰ	T1	N0	M0	Moderate
47	9	1.04423	Female	53	53	Asian	2.19	1000	PD	PCa	PDAC	5	Head	N	N	Ⅱ	T3	N0	M0	Poor
48	1	0.024145	Male	64	64	Asian	0.69	95.17	PD	PCa	PDAC	2.5	Head	N	Y	Ⅲ	T3	N1	M0	Moderate
49	8	12.2404	Male	65	65	Asian	7.33	1000	DP	PCa	mucinous adenocarcinoma	5	Neck and tail	N	N	Ⅱ	T3	N0	M0	Poor
50	60	56.0912	Male	57	57	Asian	1.81	4.72	DP	PCa	adenocarcinoma mixed with neuroendocrine carcinoma	2	Neck and tail	N	N	Ⅰ	T1	N0	M0	Well
51	60	2.95528	Male	59	59	Asian	1.26	11.21	DP	PCa	SPT malignant transformation (adenocarcinoma)	3	Neck and tail	N	N	Ⅱ	T2	N0	M0	Well
