# Supplementary material for: Plasma and tumor levels of Linc-pint are diagnostic and prognostic biomarkers for pancreatic cancer
Source: Oncotarget. 2016 Sep 30;7(44):71773–81. doi: 10.18632/oncotarget.12365 (PMC5342121; doi:10.18632/oncotarget.12365)
Supplement: Supplementary file 3 [file oncotarget-07-71773-s003.xls]

## Sheet: ALL
Number	Overall survival	TISSUE Linc-pint expression	Sex	Age	Age of onset	Ethnicity	CEA (ug/ml)	CA19-9 (U/ml)	Surgical procedure	Diagnosis	Clinical phenotype	Tumor size (cm)	Tumor location	Vascular invasion	Lymph node metastasis	Tumor stage	T stage	N stage	M stage	Tumor differentiation
1	14	0.0001	Male	63	63	Asian	2.09	58.2	DP	PCa	PDAC	5	Neck and tail	N	N	Ⅱ	T2	N0	M0	Moderate
2	10	0.081828	Female	50	50	Asian	1.55	22.52	PD	PCa	PDAC	3	Head	N	Y	Ⅲ	T2	N1	M0	Moderate
3	8	0.00603574	Female	53	53	Asian	2.27	74.54	PD	PCa	PDAC	2.2	Head	N	N	Ⅱ	T3	N0	M0	Moderate
4	11	0.142652	Male	54	54	Asian	0.78	58.29	PD	PCa	PDAC	2	Head	N	N	Ⅱ	T2	N0	M0	Moderate
5	9	1.05917	Male	64	64	Asian	3.17	222.2	PD	PCa	PDAC	3	Head	N	Y	Ⅲ	T2	N1	M0	Poor
6	60	6.47315	Female	60	60	Asian	1.82	36	PD	PCa	PDAC	0.8	Head	N	N	Ⅰ	T1	N0	M0	Poor
7	4	0.000227782	Male	63	63	Asian	2.77	6.11	TP	PCa	PDAC	4	TP	N	N	Ⅱ	T3	N0	M0	Moderate
8	10	0.00365265	Female	59	59	Asian	1.8	989.7	PD	PCa	PDAC	3	Head	N	N	Ⅱ	T2	N0	M0	Well
9	30	6.3969	Male	52	52	Asian	7.61	116	PD	PCa	PDAC	2.5	Head	N	N	Ⅱ	T3	N0	M0	Well
10	7	0.00319182	Female	60	60	Asian	4.21	1000	PD	PCa	PDAC	4.5	Head	N	Y	Ⅲ	T3	N1	M0	Poor
11	29	0.0416286	Male	51	51	Asian	0.16	179.1	PD	PCa	PDAC	1	Head	N	N	Ⅰ	T1	N0	M0	Poor
12	37	0.00710852	Female	56	56	Asian	1.41	2.54	PD	PCa	clear cell carcinoma （component of ductual adenocarcinoma and mucinous adenocarcinoma）	3	Head	N	N	Ⅱ	T2	N0	M0	Moderate
13	9	0.0191313	Male	58	58	Asian	2.93	179.6	DP	PCa	PDAC	3.5	Neck and tail	N	N	Ⅱ	T3	N0	M0	Poor
14	24	1.00015	Male	57	57	Asian	0.94	321	TP	PCa	IPMN malignant transformation (adenocarcinoma)	1.2	Head	N	N	Ⅱ	T3	N0	M0	Moderate
15	19	1.11497	Male	50	50	Asian	2.44	805.3	PD	PCa	PDAC	3.5	Head	N	N	Ⅱ	T3	N0	M0	Moderate
16	49	1.00013	Male	56	56	Asian	3.14	7.35	DP	PCa	PDAC	1.5	Neck and tail	N	N	Ⅰ	T1	N0	M0	Poor
17	6	1.05917	Male	70	70	Asian	3.16	956.3	DP	PCa	PDAC	3	Neck and tail	N	Y	Ⅲ	T2	N1	M0	Well
18	13	4.43295	Male	52	52	Asian	18.88	0.6	DP	PCa	PDAC	3.5	Neck and tail	N	Y	Ⅲ	T2	N1	M0	Poor
19	18	2.31353	Female	58	58	Asian	0.83	8.35	DP	PCa	undifferentialed carcinoma with osteoclast—like giant cells	3	Neck and tail	Y	Y	Ⅲ	T2	N1	M0	Moderate
20	54	0.328092	Female	64	64	Asian	4.96	32.36	DP	PCa	adenocarcinoma mixed with neuroendocrine carcinoma	1.2	Neck and tail	N	N	Ⅰ	T1	N0	M0	Well
21	17	1.6273	Male	78	78	Asian	3.66	46.04	DP	PCa	cystadenocarcinoma of pancreas	3	Neck and tail	N	N	Ⅱ	T3	N0	M0	Well
22	20	23.5249	Male	60	60	Asian	3.16	72.85	PD	PCa	PDAC	2.2	Head	N	Y	Ⅲ	T1	N1	M0	Moderate
23	9	2.57264	Male	61	61	Asian	13.56	248.8	PD	PCa	PDAC	3.3	Head	N	Y	Ⅲ	T1	N1	M0	Moderate
24	48	29.1831	Male	50	50	Asian	1.12	151	PD	PCa	PDAC	2.5	Head	N	N	Ⅱ	T2	N0	M0	Well
25	22	7.32503	Male	57	57	Asian	3.3	275.1	PD	PCa	PDAC	2.5	Head	N	Y	Ⅲ	T3	N1	M0	Moderate
26	13	0.0589791	Female	57	57	Asian	0.71	38.72	PD	PCa	PDAC	2.4	Head	N	N	Ⅰ	T1	N0	M0	Moderate
27	7	0.708622	Male	68	68	Asian	5.16	532.2	PD	PCa	PDAC	2.5	Head	N	N	Ⅱ	T3	N0	M0	Moderate
28	44	4.33566	Male	56	56	Asian	7.29	1000	PD	PCa	PDAC	2.6	Head	N	N	Ⅰ	T1	N0	M0	Moderate
29	5	0.626564	Male	47	47	Asian	2.15	10.08	PD	PCa	PDAC	3.2	Head	N	Y	Ⅲ	T1	N1	M0	Moderate
30	7	3.15103	Male	70	70	Asian	24.9	150.5	DP	PCa	mucinous adenocarcinoma	4.8	Neck and tail	Y	Y	Ⅳ	T3	N1	M1	Moderate
31	20	0.0135553	Male	52	52	Asian	18.88	0.6	DP	PCa	PDAC	3	Neck and tail	N	N	Ⅱ	T2	N0	M0	Well
32	3	2.47679	Male	71	71	Asian	3.16	9.7	PD	PCa	PDAC	0.8	Head	N	Y	Ⅳ	T1	N1	M1	Poor
33	35	1.0973	Female	63	63	Asian	2.43	588	DP	PCa	PDAC	3	Neck and tail	N	N	Ⅱ	T2	N0	M0	Well
34	17	0.00706962	Male	70	70	Asian	3.16	956.3	DP	PCa	PDAC	3	Neck and tail	N	N	Ⅱ	T2	N0	M0	Well
35	16	1	Female	58	58	Asian	0.83	8.35	DP	PCa	undifferentialed carcinoma with osteoclast—like giant cells	4	Neck and tail	Y	N	Ⅱ	T2	N0	M0	Moderate
36	60	1.60381	Male	43	43	Asian	1.79	15.83	DP	PCa	mucinous adenocarcinoma	1.5	Neck and tail	N	N	Ⅰ	T1	N0	M0	Well
37	8	0.0508002	Male	84	84	Asian	7.15	1000	PD	PCa	PDAC	3	Head	N	Y	Ⅲ	T2	N1	M0	Moderate
38	13	1.05969	Male	61	61	Asian	1.67	1000	DP	PCa	PDAC	6	Neck and tail	N	Y	Ⅲ	T2	N1	M0	Well
39	7	0.807083	Female	53	53	Asian	0.68	4.98	DP	PCa	PDAC	5.5	Neck and tail	N	Y	Ⅲ	T2	N1	M0	Moderate
40	13	4.6126	Female	64	64	Asian	3.7	28.34	PD	PCa	PDAC	4.1	Head	N	Y	Ⅲ	T2	N1	M0	Moderate
41	10	0.0380374	Male	51	51	Asian	1.83	1000	PD	PCa	PDAC	1	Head	N	N	Ⅲ	T1	N1	M0	Poor
42	14	0.862065	Male	78	78	Asian	15.07	568	PD	PCa	PDAC	4.6	Head	N	Y	Ⅲ	T2	N1	M0	Moderate
43	13	1.00008	Male	78	78	Asian	2.66	46.04	DP	PCa	PDAC	5.6	Neck and tail	N	Y	Ⅲ	T2	N1	M0	Moderate
44	12	0.62846	Male	65	65	Asian	12.74	755.5	PD	PCa	PDAC	3.6	Head	N	Y	Ⅲ	T1	N1	M0	Moderate
45	6	0.0290254	Female	62	62	Asian	3.97	1000	PD	PCa	PDAC	4.3	Head	N	Y	Ⅲ	T2	N1	M0	Moderate
46	11	2.59074	Female	75	75	Asian	15.15	1000	PD	PCa	PDAC	5	Head	N	Y	Ⅲ	T2	N1	M0	Moderate
47	35	1.00757	Male	65	65	Asian	4.67	511	PD	PCa	PDAC	1.8	Head	N	N	Ⅰ	T1	N0	M0	Moderate
48	9	2.4331	Female	53	53	Asian	2.19	1000	PD	PCa	PDAC	5	Head	N	N	Ⅱ	T3	N0	M0	Poor
49	1	0.0926172	Male	64	64	Asian	0.69	95.17	PD	PCa	PDAC	2.5	Head	N	Y	Ⅲ	T3	N1	M0	Moderate
50	8	0.111602	Male	65	65	Asian	7.33	1000	DP	PCa	mucinous adenocarcinoma	5	Neck and tail	N	N	Ⅱ	T3	N0	M0	Poor
51	60	10.5429	Male	57	57	Asian	1.81	4.72	DP	PCa	adenocarcinoma mixed with neuroendocrine carcinoma	2	Neck and tail	N	N	Ⅰ	T1	N0	M0	Well
52	60	0.410118	Male	59	59	Asian	1.26	11.21	DP	PCa	SPT malignant transformation (adenocarcinoma)	3	Neck and tail	N	N	Ⅱ	T2	N0	M0	Well
53	40	3.03653	Male	65	65	Asian	106.5	426	PD	PCa	PDAC	6	Head	N	N	Ⅱ	T2	N0	M0	Moderate
54	51	2.51942	Male	67	67	Asian	1.01	11.39	DP	PCa	PDAC	2.5	Neck and tail	N	N	Ⅰ	T1	N0	M0	Well
55	19	12.6355	Male	60	60	Asian	3.27	417	PD	PCa	PDAC	2	Head	N	Y	Ⅲ	T1	N1	M0	Moderate
56	11.5	2.52989	Male	53	53	Asian	4.39	25.09	PD	PCa	PDAC	1.7	Head	N	Y	Ⅲ	T1	N1	M0	Moderate
57	30	2.2838	Female	75	75	Asian	8.28	1000	DP	PCa	PDAC	1.7	Neck and tail	N	N	Ⅰ	T1	N0	M0	Moderate
58	24	1.64436	Female	41	41	Asian	3.19	1	DP	PCa	PDAC	8.5	Neck and tail	Y	N	Ⅱ	T3	N0	M0	Moderate
59	19	1.02282	Female	57	57	Asian	1.64	214	DP	PCa	mucinous adenocarcinoma	2.5	Neck and tail	N	N	Ⅰ	T1	N0	M0	Poor
60	6	0.00148371	Male	53	53	Asian	6.26	324.6	PD	PCa	PDAC	1.5	Head	N	Y	Ⅲ	T1	N1	M0	Poor
61	14	0.102332	Female	50	50	Asian	1.05	0.6	DP	PCa	PDAC	8	Neck and tail	N	N	Ⅰ	T1	N0	M0	Moderate
